# Supplementary material for: Prioritizing sequence variants in conserved non-coding elements in the chicken genome using chCADD
Source: PLoS Genet. 2020 Sep 23;16(9):e1009027. doi: 10.1371/journal.pgen.1009027 (PMC7535126; doi:10.1371/journal.pgen.1009027)
Supplement: S2 File — The top 10 intronic CNEs were selected based on the largest differences between the 1st and 3rd to the 2nd section within a CNE. (XLSX) [file pgen.1009027.s012.xlsx]

## Sheet: S3 File
Phenotypes of homologous genes of the top 10 intronic CNEs. The top 10 intronic CNEs were selected based on the largest differences between the 1 st and 3 rd to the 2 nd section within a CNE.
Chr	Start CE	End CE	Ensembl ID	Human phenotype	Mouse phenotype	Rat phenotype
10	3714893	3714924	ENSGALG00000002883	Autosomal Recessive Mental Retardation, intellectual developmental disorder and retinitis pigmentosa, Retinitis pigmentosa	abnormal heart left ventricle morphology, decreased grip strength, decreased large unstained cell number, decreased lean body mass, increased or absent threshold for auditory brainstem response, male infertility, preweaning lethality incomplete penetrance	-
3	21413813	21413883	ENSGALG00000009791	-	abnormal endocrine pancreas morphology, abnormal eye development, abnormal lens development, abnormal lens morphology, abnormal liver development, abnormal lymph organ development, absent horizontal cells, decreased hepatocyte proliferation, decreased lymphatic vessel endothelial cell number, edema, increased pancreatic acinar cell number, lethality throughout fetal growth and development complet…	Status Epilepticus
5	46655335	46655367	ENSGALG00000011093	Non-syndromic male infertility due to sperm motility disorder, spermatogenic failure 27	abnormal cerebellum morphology, abnormal head shape, abnormal internal nares morphology, abnormal respiratory motile cilium morphology, abnormal respiratory motile cilium physiology, abnormal sperm head morphology, arrest of spermatogenesis, azoospermia, enlarged lateral ventricles, hydroencephaly, impaired mucociliary clearance, male infertility, oligozoospermia, postnatal growth retardation, pr…	-
5	29339796	29339843	ENSGALG00000009587	Hereditary hyperekplexia, hyperekplexia 1, Molybdenum cofactor deficiency complementation group C, Sulfite oxidase deficiency due to molybdenum cofactor deficiency type C	abnormal axon extension, abnormal motor neuron morphology, abnormal nervous system electrophysiology, abnormal neuromuscular synapse morphology, abnormal posture, abnormal retinal inner plexiform layer morphology, abnormal suckling behavior, abnormal vocalization, apnea, decreased motor neuron number, hyperresponsive, increased motor neuron number, motor neuron degeneration, neonatal lethality co…	inherited metabolic disorder
1	66913273	66913298	ENSGALG00000013244	Acromegaloid facial appearance syndrome, atrial fibrillation familial 12, brugada syndrome, cantu syndrome, cantu syndrome hypertrichotic osteochondrodysplasia, cardiomyopathy dilated 1o, familial atrial fibrillation, Familial isolated dilated cardiomyopathy, Hypertrichosis-acromegaloid facial appearance syndrome, Hypertrichotic osteochondrodysplasia Cantu type	abnormal ST segment, abnormal systemic arterial blood pressure, abnormal vascular smooth muscle physiology, abnormal vasoconstriction, artery stenosis, hypertension, hypoglycemia, improved glucose tolerance, increased insulin sensitivity, increased muscle cell glucose uptake, increased systemic arterial diastolic blood pressure, increased systemic arterial systolic blood pressure, premature death…	Diabetes Mellitus Experimental, hypertension, Parkinsonian Disorders, Sciatic Neuropathy, Ventricular Fibrillation, Ventricular Tachycardia
18	2616518	2616533	ENSGALG00000001375	isolated cytochrome c oxidase deficiency, leigh syndrome, mitochondrial complex iv deficiency	-	-
3	46314957	46314976	ENSGALG00000012256	-	abnormal miniature endplate potential, abnormal nervous system physiology, abnormal neuromuscular synapse morphology, increased sensitivity to xenobiotic induced morbidity/mortality	Duchenne muscular dystrophy, Ovarian Neoplasms
1	34590834	34590912	ENSGALG00000009895	Fraser syndrome, Fraser syndrome 3	abnormal blood coagulation, abnormal blood vessel morphology, abnormal brain morphology, abnormal corneal epithelium morphology, abnormal corneal stroma morphology, abnormal cornea thickness, abnormal eye development, abnormal eyelid morphology, abnormal eye morphology, abnormal iris morphology, abnormal kidney development, abnormal lens development, abnormal lens vesicle development, abnormal li…	-
2	102926228	102926256	ENSGALG00000014998	-	abnormal CNS glial cell morphology, abnormal endometrial gland morphology, abnormal endometrium morphology, absent corpus callosum, decreased litter size, dilated uterus, endometrium hyperplasia, enlarged uterus, increased endometrial carcinoma incidence, reduced female fertility	-
7	26190151	26190213	ENSGALG00000011645		preweaning lethality incomplete penetrance
